# Supplementary material for: Fast and Sensitive Bacteria Detection by Boronic Acid Modified Fluorescent Dendrimer
Source: Sensors (Basel). 2021 Apr 30;21(9):3115. doi: 10.3390/s21093115 (PMC8124657; doi:10.3390/s21093115)
Supplement: Supplementary file 1 [file sensors-21-03115-s001.zip]

Archive with 1 entries (1 files):
- sensors-1206528-supplementary.pdf
